# Supplementary material for: Cas9 degradation in human cells using phage anti-CRISPR proteins
Source: PLoS Biol. 2023 Dec 8;21(12):e3002431. doi: 10.1371/journal.pbio.3002431 (PMC10732428; doi:10.1371/journal.pbio.3002431)
Supplement: S1 Data — (XLSX) [file pbio.3002431.s006.xlsx]

## Sheet: Fig 1A
	HBB (On)				HBD (Off)
No Acr	24.2	34.5	34.3	36.2	4.5	8.6	11.6	7.8
AcrVA1	34.7	37.9	42.9	43.5	11.4	11.6	13.3	18.9
AcrIIA1-bac	8.8	9.1	10.2	12.6	1.8	2.2	1.3
AcrIIA1-hum	3.3	2.1	2.9	2.4	4.1	0.9	1.7	2.4

## Sheet: Fig 1B
	No Acr	41	45	41.8	40.4
	AcrVA1	50.4	46	45.5	49.5
AcrIIA1-bac	1x	27.8	23.3	28	21.9
	0.75x	35.8	28.2	34.1	29
	0.5x	34.9	35.4	35.8	35.7
	0.25x	40.1	35.2	41.8	39.9
	0.125x	39	39.4	40.7	37.7
AcrIIA1-hum	1x	4	5.7	4.4	7.4
	0.75x	7.6	8	8	7.2
	0.5x	12.6	10.2	8.4	10.8
	0.25x	15.4	16.1	13.6	16.9
	0.125x	26.1	25.8	29.9	29.9

## Sheet: Fig 2D
No Acr	41	45	41.8	40.4
AcrIIA1	4	5.7	4.4	7.4
T114A/F115A	45.3	45.9	45.6	42.8

## Sheet: Fig 3A
No Acr	33.7	37.4	33.3	39.4
AcrVA1	35.8	39.9	38.9	43.7
AcrIIA4	26.7	29.6	34.3	35.5
AcrIIA1 (1x)	30.6	26.7	24.2	28.7
AcrIIA1 (0.125x)	38.4	36.4	30.8	40.1

## Sheet: S1 Fig A
No Acr	30.9
AcrIIA1	6

## Sheet: S2 Fig
	HBB (On)				HBD (Off)
No Acr	24.2	34.5	34.3	36.2	4.5	8.6	11.6	7.8
AcrVA1	34.7	37.9	42.9	43.5	11.4	11.6	13.3	18.9
AcrIIA1-bac	8.8	9.1	10.2	12.6	1.8	2.2	1.3
AcrIIA1-hum	3.3	2.1	2.9	2.4	4.1	0.9	1.7	2.4
AcrIIA1-HA	2.9	3.1	3		4	3.3	3.5
